# Supplementary material for: Mitigation of Salt Stress in Rice by the Halotolerant Plant Growth-Promoting Bacterium Enterobacter asburiae D2
Source: J Xenobiot. 2024 Mar 1;14(1):333–49. doi: 10.3390/jox14010021 (PMC10971743; doi:10.3390/jox14010021)
Supplement: Supplementary file 1 [file jox-14-00021-s001.zip]

Archive with 1 entries (1 files):
- jox-2827387-supplementary.pdf
